# Supplementary material for: The Emerging Role of E3 Ubiquitin Ligase SMURF2 in the Regulation of Transcriptional Co-Repressor KAP1 in Untransformed and Cancer Cells and Tissues
Source: Cancers (Basel). 2022 Mar 22;14(7):1607. doi: 10.3390/cancers14071607 (PMC8997158; doi:10.3390/cancers14071607)
Supplement: Supplementary file 1 [file cancers-14-01607-s001.zip]

Archive with 1 entries (1 files):
- cancers-1637887-supplementary.pdf
